# Supplementary material for: Graded bulk-heterojunction enables 17% binary organic solar cells via nonhalogenated open air coating
Source: Nat Commun. 2021 Aug 10;12:4815. doi: 10.1038/s41467-021-25148-8 (PMC8355148; doi:10.1038/s41467-021-25148-8)
Supplement: Supplementary file 3 — Source Data [file 41467_2021_25148_MOESM3_ESM.xlsx]

## Sheet: Tables
Table 1
	Spin coated BHJ (BHJc)	cell 1	cell 2	cell 3	cell 4	cell 5	cell 6	cell 7	cell 8	cell 9	cell 10
	PCE	16.1071	16.3754	16.4145	16.0636	16.1659	16.2168	16.0906	16.2253	16.1682	16.1815
	Voc	0.83513	0.83896	0.83947	0.83601	0.84053	0.83779	0.83792	0.83947	0.83513	0.83719
	Jsc	25.309	25.7524	25.7503	25.4505	25.9184	25.3185	25.6077	25.2647	25.9335	25.6342
	FF	0.76206	0.75794	0.75793	0.75498	0.74206	0.76452	0.74989	0.76502	0.74653	0.75401
	Blade coated BHJ (BHJd)
		cell 1	cell 2	cell 3	cell 4	cell 5	cell 6	cell 7	cell 8	cell 9	cell 10
	PCE	15.7573	15.8552	15.8178	15.6495	15.751	15.8705	15.7399	15.8178	15.7867	15.7573
	Voc	0.83739	0.83904	0.83027	0.83763	0.8345	0.8354	0.83571	0.83027	0.83682	0.83739
	Jsc	25.241	25.3778	25.4062	25.0884	25.1658	25.0986	25.1502	25.4062	25.5237	25.241
	FF	0.7455	0.74462	0.74987	0.74469	0.75002	0.75692	0.74887	0.74987	0.73912	0.7455
	Spin coated G-BHJ (G-BHJc)	cell 1	cell 2	cell 3	cell 4	cell 5	cell 6	cell 7	cell 8	cell 9	cell 10
	PCE	17.0357	17.1048	17.2019	17.0934	17.0009	17.4826	17.0279	17.4823	17.1469	17.3285
	Voc	0.83975	0.83924	0.83601	0.83615	0.83839	0.83998	0.84077	0.83973	0.83607	0.83874
	Jsc	26.1759	26.0787	26.3811	26.8259	25.9745	26.6451	26.3506	27.295	26.8888	26.8346
	FF	0.77501	0.78153	0.77996	0.76206	0.78069	0.78112	0.76859	0.76274	0.76273	0.769907
	Blade coated G-BHJ (G-BHJd)	cell 1	cell 2	cell 3	cell 4	cell 5	cell 6	cell 7	cell 8	cell 9	cell 10
	PCE	16.5464	16.4227	16.2174	16.4669	16.3269	16.3077	16.5167	16.3641	16.5186	16.7683
	Voc	0.83468	0.83572	0.82927	0.83854	0.82927	0.83755	0.8375	0.84004	0.83082	0.83649
	Jsc	26.2498	26.0945	25.621	26.2394	26.3416	25.4549	25.9052	25.8672	26.492	26.2439
	FF	0.75519	0.75306	0.76329	0.7484	0.74743	0.76491	0.76129	0.75308	0.75051	0.76384
	Table 2
Table 2
		cell 1	cell 2	cell 3	cell 4	cell 5	cell 6	cell 7	cell 8	cell 9	cell 10
	120±5	17.0357	17.1048	17.2019	17.0934	17.0009	17.4826	17.0279	17.5843	17.1469	17.2285
		cell 1	cell 2	cell 3	cell 4	cell 5	cell 6	cell 7	cell 8	cell 9	cell 10
	300±10	16.1989	15.6042	15.8549	15.7167	15.9987	16.1887	15.9376	16.2535	16.0013	16.2379
		cell 1	cell 2	cell 3	cell 4	cell 5	cell 6	cell 7	cell 8	cell 9	cell 10
	400±10	15.124	15.1149	14.5901	15.1166	15.1277	14.8652	15.1239	14.5842	15.1199	14.4114
		cell 1	cell 2	cell 3	cell 4	cell 5	cell 6	cell 7	cell 8	cell 9	cell 10
	500±15	14.269	14.3506	13.8521	13.9977	14.3532	14.2663	14.3468	14.3712	13.6779	14.3725
Supplementary Table 6
	Spin coated BHJ (BHJc)	cell 1	cell 2	cell 3	cell 4	cell 5	cell 6	cell 7	cell 8	cell 9	cell 10
		17.0771	17.0058	17.0009	16.7909	16.9605	16.9059	16.8876	16.9756	16.946	16.9059
	Spin coated G-BHJ (G-BHJc)	cell 1	cell 2	cell 3	cell 4	cell 5	cell 6	cell 7	cell 8	cell 9	cell 10
		17.2063	17.2019	17.2058	17.2558	17.4689	17.4947	17.537	17.1394	17.1048	17.1217
	Blade coated BHJ (BHJd)	cell 1	cell 2	cell 3	cell 4	cell 5	cell 6	cell 7	cell 8	cell 9	cell 10
		16.2982	16.1218	16.171	16.2253	16.2331	16.1533	16.3314	16.2603	16.1841	16.3754
	Blade coated G-BHJ (G-BHJd)	cell 1	cell 2	cell 3	cell 4	cell 5	cell 6	cell 7	cell 8	cell 9	cell 10
		16.7809	16.7559	16.7332	16.5692	16.7548	16.5957	16.5839	16.7884	16.6324	16.7152

## Sheet: Fig.5d
Fig. 5d
	Thickness (nm)	PCE (%)	Reference No
	400	13.48	12
	300	14.3	54
	300	9.6	55
	300	11.3	56
	300	14	57
	400	8.37	58
	300	13.63	59
	519	11.41	60
	500	10.04	61
	530	8.5	62
	300	14.57	63
	310	10.31	64
	520	8.7	65
	400	10	66
	300	16.32	67
	300	16.25	This work
	400	15.12	This work
	500	14.37	This work

## Sheet: Fig.6h
Peak intensity as a function of annealing time in BHJ film					Peak position as a function of annealing time in BHJ film
	PM6	BTP-eC9				PM6	BTP-eC9
Annealing time (s)	Peak intensity (a.u.)				Annealing time (s)	Peak position (nm)
0	78.5747	11.7555			0	609.05	729.89
1.16	79.6739	11.4172			1.16	607.62	729.89
2.64	81.2739	11.0491			2.64	607.62	729.19
4.08	82.2328	10.3831			4.08	607.62	728.49
5.56	82.61	9.86436			5.56	606.91	728.49
7.02	82.533	9.67494			7.02	606.19	728.49
8.5	82.3027	10.5764			8.5	606.19	729.19
9.97	80.7299	17.8075			9.97	608.34	731.99
11.45	79.3587	32.1935			11.45	616.19	755.01
12.94	80.9752	47.4534			12.94	621.89	805.62
14.44	80.2174	49.6084			14.44	622.6	820.79
15.91	80.2265	49.4755			15.91	622.6	818.04
17.38	80.1962	49.3418			17.38	622.6	817.35
18.85	80.1288	49.098			18.85	622.6	816.66
20.34	79.7702	48.2664			20.34	622.6	815.97
21.83	79.7011	48.1715			21.83	622.6	816.66
23.28	79.863	48.518			23.28	621.89	817.35
24.75	80.0308	48.7305			24.75	621.89	816.66
26.25	80.039	48.7252			26.25	622.6	816.66
28.61	80.0091	48.6163			28.61	621.89	816.66
30.95	79.9448	48.4903			30.95	621.89	816.66
33.3	79.8917	48.4161			33.3	621.89	816.66
35.66	79.8229	48.3026			35.66	621.89	816.66
38.02	79.8436	48.2695			38.02	621.89	816.66
40.35	79.8436	48.2695			40.35	621.89	816.66
42.67	79.7691	48.2394			42.67	621.89	816.66
45.32	79.688	48.1323			45.32	621.89	816.66
47.38	79.3995	47.6136			47.38	621.89	816.66
50.05	79.1207	47.1055			50.05	621.89	816.66
52.43	79.5034	47.9502			52.43	621.89	816.66
54.55	79.4403	47.9595			54.55	621.89	816.66
56.95	79.3876	47.8937			56.95	621.89	816.66
58.74	79.3422	47.9202			58.74	621.89	816.66
					--

## Sheet: Fig. 6i
Peak intensity as a function of annealing time in G-BHJ film						Peak position as a function of annealing time in G-BHJ film
	PM6	BTP-eC9					PM6	BTP-eC9
Annealing time (s)	Peak intensity (a.u.)					Annealing time (s)	Peak position (nm)
0	72.0278	2.83559				0	612.62	731.99
1.19	71.8433	3.02943				1.19	612.62	733.38
2.67	71.7	2.21927				2.67	611.91	731.29
4.14	71.7	2.21927				4.14	611.91	731.29
5.65	71.0721	2.46951				5.65	611.91	731.99
7.15	71.4227	5.9486				7.15	612.62	735.48
8.61	81.984	47.0384				8.61	621.89	815.97
10.08	81.9877	47.0458				10.08	621.17	816.66
11.56	81.9616	46.9498				11.56	621.17	816.66
13.01	81.9467	46.8826				13.01	621.17	816.66
14.49	81.9358	46.8263				14.49	621.17	816.66
15.97	81.939	46.7822				15.97	621.17	816.66
17.43	81.8748	46.7397				17.43	621.17	816.66
18.92	81.8354	46.6703				18.92	621.17	816.66
20.42	81.8205	46.6796				20.42	621.17	816.66
21.89	81.7642	46.6581				21.89	621.17	816.66
23.38	81.7081	46.6443				23.38	621.17	816.66
24.88	81.6844	46.6266				24.88	621.17	816.66
26.32	81.6457	46.6562				26.32	621.17	816.66
28.67	81.5598	46.6202				28.67	621.17	816.66
31.06	81.454	46.6389				31.06	621.17	816.66
33.13	81.347	46.6491				33.13	621.17	816.66
35.79	81.2254	46.671				35.79	621.17	816.66
38.17	81.1252	46.6922				38.17	621.17	816.66
40.23	80.9954	46.7392				40.23	621.17	816.66
42.87	80.9954	46.7392				42.87	620.46	816.66
45.26	80.7246	46.7367				45.26	620.46	816.66
47.32	80.6341	46.7565				47.32	621.17	817.35
49.98	80.4873	46.7746				49.98	621.17	817.35
52.35	80.4039	46.7851				52.35	621.17	817.35
54.72	80.2491	46.7764				54.72	621.17	817.35
57.05	80.1071	46.8162				57.05	621.17	817.35
58.54	80.0478	46.7766				58.54	621.17	817.35
--						--
